# Supplementary material for: Observing multifarious topological phase transitions with real-space indicator
Source: Nanophotonics. 2021 Nov 26;11(1):153–60. doi: 10.1515/nanoph-2021-0559 (PMC11501473; doi:10.1515/nanoph-2021-0559)
Supplement: Supplementary file 2 — Supplementary Material Details [file j_nanoph-2021-0559_suppl_002.zip]

Archive with 21 entries (20 files):
- Supplementary Materials/
- __MACOSX/._Supplementary Materials
- Supplementary Materials/SI_2D_TPTI.aux
- __MACOSX/Supplementary Materials/._SI_2D_TPTI.aux
- Supplementary Materials/SI_2D_TPTI.log
- __MACOSX/Supplementary Materials/._SI_2D_TPTI.log
- Supplementary Materials/.DS_Store
- __MACOSX/Supplementary Materials/._.DS_Store
- Supplementary Materials/SI_2D_TPTINotes.bib
- __MACOSX/Supplementary Materials/._SI_2D_TPTINotes.bib
- Supplementary Materials/SI_2D_TPTI.tex
- __MACOSX/Supplementary Materials/._SI_2D_TPTI.tex
- Supplementary Materials/figure_S1.png
- __MACOSX/Supplementary Materials/._figure_S1.png
- Supplementary Materials/SI_2D_TPTI.pdf
- __MACOSX/Supplementary Materials/._SI_2D_TPTI.pdf
- Supplementary Materials/figure_S2.png
- __MACOSX/Supplementary Materials/._figure_S2.png
- Supplementary Materials/figure_S3.png
- __MACOSX/Supplementary Materials/._figure_S3.png
- Supplementary Materials/SI_2D_TPTI.synctex.gz
