# Supplementary material for: Observing multifarious topological phase transitions with real-space indicator
Source: Nanophotonics. 2021 Nov 26;11(1):153–60. doi: 10.1515/nanoph-2021-0559 (PMC11501473; doi:10.1515/nanoph-2021-0559)
Supplement: Supplementary file 2 — Supplementary Material Details [file j_nanoph-2021-0559_suppl_002.zip › Supplementary Materials/SI_2D_TPTI.aux]

\relax 
\newlabel{sec:level1}{{I}{1}{}{}{}}
\@writefile{toc}{\contentsline {section}{\numberline {I}Fabrication and modulation}{1}{}}
\newlabel{sec:level1}{{II}{1}{}{}{}}
\@writefile{toc}{\contentsline {section}{\numberline {II}The relationship between topological phase transitions and TPTI}{1}{}}
\newlabel{s1}{{S1}{1}{}{}{}}
\@writefile{lof}{\contentsline {figure}{\numberline {S1}{\ignorespaces \textbf  {Fabrication of the integrated lattices} (\textbf  {a}) Characterized coupling coefficients and their exponential dependence on the waveguide spacing. The gray region marks the accessible range of parameters in experiment. The bounds of the range of parameters are marked by two red stars. Inset shows the integrated chip containing $33$ topologically-differential lattices. (\textbf  {b}) The micro crosssection of the topologically-differential lattice with gradually varying distortion. The parameter $t_{x,y}=0.3$, $\Delta t_{x,y}$ is smoothly modulated from $-0.2$ to $0.2$. The unit of the coupling constants is $[1/mm]$.}}{2}{}}
\newlabel{S1}{{S1}{2}{}{}{}}
\newlabel{yt}{{S7}{3}{}{}{}}
\newlabel{sec:level1}{{III}{3}{}{}{}}
\@writefile{toc}{\contentsline {section}{\numberline {III}The properties of TPTI}{3}{}}
\@writefile{lof}{\contentsline {figure}{\numberline {S2}{\ignorespaces \textbf  {The properties of TPTI} (\textbf  {a})Topological phase diagram. The transitions are marked by white arrow. (\textbf  {b})The simulated results of TPTI. The simulated diffraction patterns are shown in inset (i)the transition point from SOTI to trivia phase, (ii)the transition point from FOTI to trivia phase, (iii)the transition point from FOTI to SOTI, (iv)the point with SOTI phase. Both simulations are in the same evolution length.}}{4}{}}
\newlabel{S1}{{S2}{4}{}{}{}}
\newlabel{sec:level1}{{IV}{4}{}{}{}}
\@writefile{toc}{\contentsline {section}{\numberline {IV}Creation and destruction of edge states along the phase transition}{4}{}}
\@writefile{lof}{\contentsline {figure}{\numberline {S3}{\ignorespaces \textbf  {Energy structure and density distribution in distorted lattices} (\textbf  {a}) Topological phase transition from FOTI to trivial phase. (\textbf  {b}) Topological phase transition from SOTI to FOTI phase. (\textbf  {c}) Topological phase transition from SOTI to trivial phase. The top panel shows the energy structure of the lattices. The blue dots indicate the edge modes. The bottom panel shows the combined LDOS of all edge modes. The black dash box shows the changed edge modes reflecting the topological phase transition, which we detect in experiment. }}{5}{}}
\newlabel{S1}{{S3}{5}{}{}{}}
\bibdata{SI_2D_TPTINotes}
\bibstyle{apsrev4-1}
\citation{REVTEX41Control}
\citation{apsrev41Control}
\newlabel{LastPage}{{}{5}{}{}{}}
