# Supplementary material for: Observing multifarious topological phase transitions with real-space indicator
Source: Nanophotonics. 2021 Nov 26;11(1):153–60. doi: 10.1515/nanoph-2021-0559 (PMC11501473; doi:10.1515/nanoph-2021-0559)
Supplement: Supplementary file 2 — Supplementary Material Details [file j_nanoph-2021-0559_suppl_002.zip › Supplementary Materials/SI_2D_TPTI.log]

This is pdfTeX, Version 3.14159265-2.6-1.40.21 (TeX Live 2020) (preloaded format=pdflatex 2020.5.19)  4 NOV 2021 13:06
entering extended mode
 restricted \write18 enabled.
 %&-line parsing enabled.
**SI_2D_TPTI.tex
(./SI_2D_TPTI.tex
LaTeX2e <2020-02-02> patch level 5
L3 programming layer <2020-03-06>
(/usr/local/texlive/2020/texmf-dist/tex/latex/revtex/revtex4-1.cls
Document Class: revtex4-1 2010/07/25/20:33:00 4.1r (http://publish.aps.org/revt
ex4/ for documentation)
 Copyright (c) 2009 The American Physical Society.
 mailto:revtex@aps.org
 Licensed under the LPPL:
http://www.ctan.org/tex-archive/macros/latex/base/lppl.txt
 Arthur Ogawa <arthur_ogawa at sbcglobal dot net>
 Based on work by David Carlisle <david at dcarlisle.demon.co.uk>.
ltxutil[2010/07/25/20:33:00 4.1r utilities package (portions licensed from W. E
. Baxter web at superscript.com)]
LaTeX Info: Redefining \@centercr on input line 308.
Class revtex4-1 Info: Repairing broken LaTeX eqnarray on input line 358.
\eqncolsep=\skip47
Class revtex4-1 Info: Repairing hyperref-unfriendly LaTeX definition of \mpfoot
note on input line 433.
Class revtex4-1 Info: Repairing broken LateX \@sect on input line 755.
\intertabularlinepenalty=\count167
\@tbpen=\count168
\@arstrutbox@hline=\box45
Class revtex4-1 Info: Repairing broken LaTeX \@xbitor on input line 1786.
Class revtex4-1 Info: Making \typeout \long on input line 2046.
ltxfront[2010/07/25/20:33:00 4.1r frontmatter package (AO,DPC)]
\c@affil=\count169
\c@collab=\count170
\absbox=\box46
ltxgrid[2010/07/25/20:33:00 4.1r page grid package (portions licensed from W. E
. Baxter web at superscript.com)]
\c@linecount=\count171
\output@latex=\toks15
\box@size@1=\box47
\box@size@2=\box48
\@protection@box=\box49
\@topmark@saved=\toks16
\footins@saved=\box50
\footins@recovered=\box51
\column@recovered=\box52
\pagesofar=\box53
\footsofar=\box54
\pagegrid@col=\count172

Class revtex4-1 Warning: Failed to recognize \@vspace, \@vspacer, \@no@pgbk, \@
newline, and \\; no patches applied. Please get a more up-to-date class, .

\c@part=\count173
\c@section=\count174
\c@subsection=\count175
\c@subsubsection=\count176
\c@paragraph=\count177
\c@subparagraph=\count178
\abovecaptionskip=\skip48
\belowcaptionskip=\skip49
\c@figure=\count179
\fbox@1=\box55
\c@table=\count180
\fbox@2=\box56
\c@video=\count181
\fbox@4=\box57
\@bibdataout=\write3
\widetext@top=\box58
\widetext@bot=\box59
Class revtex4-1 Info: Selecting society aps on input line 7542.
(/usr/local/texlive/2020/texmf-dist/tex/latex/revtex/aps4-1.rtx
File: aps4-1 2010/07/25/20:33:00 4.1r (http://publish.aps.org/revtex4/ for docu
mentation)
Class revtex4-1 Info: RevTeX society APS selected on input line 31.
)
Class revtex4-1 Info: Selecting journal pra on input line 7544.
Class revtex4-1 Info: APS journal PRA selected on input line 7545.

(/usr/local/texlive/2020/texmf-dist/tex/latex/revtex/aps10pt4-1.rtx
File: aps10pt4-1 2010/07/25/20:33:00 4.1r (http://publish.aps.org/revtex4/ for 
documentation)
Class revtex4-1 Info: RevTeX pointsize 10pt selected on input line 30.
)
(/usr/local/texlive/2020/texmf-dist/tex/latex/textcase/textcase.sty
Package: textcase 2019/09/14 v1.00 Text only upper/lower case changing (DPC)
)
(/usr/local/texlive/2020/texmf-dist/tex/latex/amsfonts/amssymb.sty
Package: amssymb 2013/01/14 v3.01 AMS font symbols

(/usr/local/texlive/2020/texmf-dist/tex/latex/amsfonts/amsfonts.sty
Package: amsfonts 2013/01/14 v3.01 Basic AMSFonts support
\@emptytoks=\toks17
\symAMSa=\mathgroup4
\symAMSb=\mathgroup5
LaTeX Font Info:    Redeclaring math symbol \hbar on input line 98.
LaTeX Font Info:    Overwriting math alphabet `\mathfrak' in version `bold'
(Font)                  U/euf/m/n --> U/euf/b/n on input line 106.
))
(/usr/local/texlive/2020/texmf-dist/tex/latex/amsmath/amsmath.sty
Package: amsmath 2020/01/20 v2.17e AMS math features
\@mathmargin=\skip50

For additional information on amsmath, use the `?' option.
(/usr/local/texlive/2020/texmf-dist/tex/latex/amsmath/amstext.sty
Package: amstext 2000/06/29 v2.01 AMS text

(/usr/local/texlive/2020/texmf-dist/tex/latex/amsmath/amsgen.sty
File: amsgen.sty 1999/11/30 v2.0 generic functions
\@emptytoks=\toks18
\ex@=\dimen134
)
LaTeX Info: Redefining \text on input line 28.
)
(/usr/local/texlive/2020/texmf-dist/tex/latex/amsmath/amsbsy.sty
Package: amsbsy 1999/11/29 v1.2d Bold Symbols
\pmbraise@=\dimen135
)
(/usr/local/texlive/2020/texmf-dist/tex/latex/amsmath/amsopn.sty
Package: amsopn 2016/03/08 v2.02 operator names
)
\inf@bad=\count182
LaTeX Info: Redefining \frac on input line 227.
\uproot@=\count183
\leftroot@=\count184
LaTeX Info: Redefining \overline on input line 389.
\classnum@=\count185
\DOTSCASE@=\count186
LaTeX Info: Redefining \ldots on input line 486.
LaTeX Info: Redefining \dots on input line 489.
LaTeX Info: Redefining \cdots on input line 610.
\Mathstrutbox@=\box60
\strutbox@=\box61
\big@size=\dimen136
LaTeX Font Info:    Redeclaring font encoding OML on input line 733.
LaTeX Font Info:    Redeclaring font encoding OMS on input line 734.
\macc@depth=\count187
\c@MaxMatrixCols=\count188
\dotsspace@=\muskip16
\c@parentequation=\count189
\dspbrk@lvl=\count190
\tag@help=\toks19
\row@=\count191
\column@=\count192
\maxfields@=\count193
\andhelp@=\toks20
\eqnshift@=\dimen137
\alignsep@=\dimen138
\tagshift@=\dimen139
\tagwidth@=\dimen140
\totwidth@=\dimen141
\lineht@=\dimen142
\@envbody=\toks21
\multlinegap=\skip51
\multlinetaggap=\skip52
\mathdisplay@stack=\toks22
LaTeX Info: Redefining \[ on input line 2859.
LaTeX Info: Redefining \] on input line 2860.
)
(/usr/local/texlive/2020/texmf-dist/tex/latex/url/url.sty
\Urlmuskip=\muskip17
Package: url 2013/09/16  ver 3.4  Verb mode for urls, etc.
)
(/usr/local/texlive/2020/texmf-dist/tex/latex/natbib/natbib.sty
Package: natbib 2010/09/13 8.31b (PWD, AO)
\bibhang=\skip53
\bibsep=\skip54
LaTeX Info: Redefining \cite on input line 694.
\c@NAT@ctr=\count194
)
Class revtex4-1 Info: Repairing natbib's \BibitemShut on input line 7549.

(/usr/local/texlive/2020/texmf-dist/tex/latex/revtex/revsymb4-1.sty
Package: revsymb4-1 2010/07/25/20:33:00 4.1r (http://publish.aps.org/revtex4/ f
or documentation)
LaTeX Info: Redefining \frak on input line 95.
LaTeX Info: Redefining \Bbb on input line 111.
LaTeX Info: Redefining \REV@mathfrak on input line 119.
))
(/usr/local/texlive/2020/texmf-dist/tex/latex/graphics/graphics.sty
Package: graphics 2019/11/30 v1.4a Standard LaTeX Graphics (DPC,SPQR)

(/usr/local/texlive/2020/texmf-dist/tex/latex/graphics/trig.sty
Package: trig 2016/01/03 v1.10 sin cos tan (DPC)
)
(/usr/local/texlive/2020/texmf-dist/tex/latex/graphics-cfg/graphics.cfg
File: graphics.cfg 2016/06/04 v1.11 sample graphics configuration
)
Package graphics Info: Driver file: pdftex.def on input line 105.

(/usr/local/texlive/2020/texmf-dist/tex/latex/graphics-def/pdftex.def
File: pdftex.def 2018/01/08 v1.0l Graphics/color driver for pdftex
))
(/usr/local/texlive/2020/texmf-dist/tex/latex/graphics/epsfig.sty
Package: epsfig 2017/06/25 v1.7b (e)psfig emulation (SPQR)

(/usr/local/texlive/2020/texmf-dist/tex/latex/graphics/graphicx.sty
Package: graphicx 2019/11/30 v1.2a Enhanced LaTeX Graphics (DPC,SPQR)

(/usr/local/texlive/2020/texmf-dist/tex/latex/graphics/keyval.sty
Package: keyval 2014/10/28 v1.15 key=value parser (DPC)
\KV@toks@=\toks23
)
\Gin@req@height=\dimen143
\Gin@req@width=\dimen144
)
\epsfxsize=\dimen145
\epsfysize=\dimen146
)
(/usr/local/texlive/2020/texmf-dist/tex/latex/graphics/color.sty
Package: color 2019/11/23 v1.2a Standard LaTeX Color (DPC)

(/usr/local/texlive/2020/texmf-dist/tex/latex/graphics-cfg/color.cfg
File: color.cfg 2016/01/02 v1.6 sample color configuration
)
Package color Info: Driver file: pdftex.def on input line 147.
)
(/usr/local/texlive/2020/texmf-dist/tex/latex/titlesec/titlesec.sty
Package: titlesec 2019/10/16 v2.13 Sectioning titles
\ttl@box=\box62
\beforetitleunit=\skip55
\aftertitleunit=\skip56
\ttl@plus=\dimen147
\ttl@minus=\dimen148
\ttl@toksa=\toks24
\titlewidth=\dimen149
\titlewidthlast=\dimen150
\titlewidthfirst=\dimen151
)
(/usr/local/texlive/2020/texmf-dist/tex/latex/jknapltx/mathrsfs.sty
Package: mathrsfs 1996/01/01 Math RSFS package v1.0 (jk)
\symrsfs=\mathgroup6
)
(/usr/local/texlive/2020/texmf-dist/tex/latex/tools/dcolumn.sty
Package: dcolumn 2014/10/28 v1.06 decimal alignment package (DPC)

(/usr/local/texlive/2020/texmf-dist/tex/latex/tools/array.sty
Package: array 2019/08/31 v2.4l Tabular extension package (FMi)
\col@sep=\dimen152
\ar@mcellbox=\box63
\extrarowheight=\dimen153
\NC@list=\toks25
\extratabsurround=\skip57
\backup@length=\skip58
\ar@cellbox=\box64
))
(/usr/local/texlive/2020/texmf-dist/tex/latex/tools/bm.sty
Package: bm 2019/07/24 v1.2d Bold Symbol Support (DPC/FMi)
\symboldoperators=\mathgroup7
\symboldletters=\mathgroup8
\symboldsymbols=\mathgroup9
LaTeX Font Info:    Redeclaring math alphabet \mathbf on input line 141.
LaTeX Info: Redefining \bm on input line 209.
)
(/usr/local/texlive/2020/texmf-dist/tex/latex/booktabs/booktabs.sty
Package: booktabs 2020/01/12 v1.61803398 Publication quality tables
\heavyrulewidth=\dimen154
\lightrulewidth=\dimen155
\cmidrulewidth=\dimen156
\belowrulesep=\dimen157
\belowbottomsep=\dimen158
\aboverulesep=\dimen159
\abovetopsep=\dimen160
\cmidrulesep=\dimen161
\cmidrulekern=\dimen162
\defaultaddspace=\dimen163
\@cmidla=\count195
\@cmidlb=\count196
\@aboverulesep=\dimen164
\@belowrulesep=\dimen165
\@thisruleclass=\count197
\@lastruleclass=\count198
\@thisrulewidth=\dimen166
)
(/usr/local/texlive/2020/texmf-dist/tex/latex/multirow/multirow.sty
Package: multirow 2019/05/31 v2.5 Span multiple rows of a table
\multirow@colwidth=\skip59
\multirow@cntb=\count199
\multirow@dima=\skip60
\bigstrutjot=\dimen167
)
Class revtex4-1 Info: Unrecognized array package. Please update this document c
lass! (Proceeding with fingers crossed.) on input line 16.
Class revtex4-1 Info: cite was not loaded (OK!) on input line 16.
Class revtex4-1 Info: mcite was not loaded (OK!) on input line 16.
Class revtex4-1 Info: multicol was not loaded (OK!) on input line 16.

(/usr/local/texlive/2020/texmf-dist/tex/latex/l3backend/l3backend-pdfmode.def
File: l3backend-pdfmode.def 2020-03-12 L3 backend support: PDF mode
\l__kernel_color_stack_int=\count266
\l__pdf_internal_box=\box65
)
(./SI_2D_TPTI.aux

LaTeX Warning: Label `sec:level1' multiply defined.


LaTeX Warning: Label `sec:level1' multiply defined.


LaTeX Warning: Label `S1' multiply defined.


LaTeX Warning: Label `sec:level1' multiply defined.


LaTeX Warning: Label `S1' multiply defined.

)
\openout1 = `SI_2D_TPTI.aux'.

LaTeX Font Info:    Checking defaults for OML/cmm/m/it on input line 16.
LaTeX Font Info:    ... okay on input line 16.
LaTeX Font Info:    Checking defaults for OMS/cmsy/m/n on input line 16.
LaTeX Font Info:    ... okay on input line 16.
LaTeX Font Info:    Checking defaults for OT1/cmr/m/n on input line 16.
LaTeX Font Info:    ... okay on input line 16.
LaTeX Font Info:    Checking defaults for T1/cmr/m/n on input line 16.
LaTeX Font Info:    ... okay on input line 16.
LaTeX Font Info:    Checking defaults for TS1/cmr/m/n on input line 16.
LaTeX Font Info:    ... okay on input line 16.
LaTeX Font Info:    Checking defaults for OMX/cmex/m/n on input line 16.
LaTeX Font Info:    ... okay on input line 16.
LaTeX Font Info:    Checking defaults for U/cmr/m/n on input line 16.
LaTeX Font Info:    ... okay on input line 16.
 (/usr/local/texlive/2020/texmf-dist/tex/context/base/mkii/supp-pdf.mkii
[Loading MPS to PDF converter (version 2006.09.02).]
\scratchcounter=\count267
\scratchdimen=\dimen168
\scratchbox=\box66
\nofMPsegments=\count268
\nofMParguments=\count269
\everyMPshowfont=\toks26
\MPscratchCnt=\count270
\MPscratchDim=\dimen169
\MPnumerator=\count271
\makeMPintoPDFobject=\count272
\everyMPtoPDFconversion=\toks27
) (/usr/local/texlive/2020/texmf-dist/tex/latex/epstopdf-pkg/epstopdf-base.sty
Package: epstopdf-base 2020-01-24 v2.11 Base part for package epstopdf
Package epstopdf-base Info: Redefining graphics rule for `.eps' on input line 4
85.

(/usr/local/texlive/2020/texmf-dist/tex/latex/latexconfig/epstopdf-sys.cfg
File: epstopdf-sys.cfg 2010/07/13 v1.3 Configuration of (r)epstopdf for TeX Liv
e
))
\openout3 = `SI_2D_TPTINotes.bib'.

LaTeX Font Info:    Trying to load font information for U+msa on input line 79.


(/usr/local/texlive/2020/texmf-dist/tex/latex/amsfonts/umsa.fd
File: umsa.fd 2013/01/14 v3.01 AMS symbols A
)
LaTeX Font Info:    Trying to load font information for U+msb on input line 79.


(/usr/local/texlive/2020/texmf-dist/tex/latex/amsfonts/umsb.fd
File: umsb.fd 2013/01/14 v3.01 AMS symbols B
)
LaTeX Font Info:    Trying to load font information for U+rsfs on input line 79
.

(/usr/local/texlive/2020/texmf-dist/tex/latex/jknapltx/ursfs.fd
File: ursfs.fd 1998/03/24 rsfs font definition file (jk)
)
<figure_S1.png, id=1, 1313.3868pt x 487.0998pt>
File: figure_S1.png Graphic file (type png)
<use figure_S1.png>
Package pdftex.def Info: figure_S1.png  used on input line 87.
(pdftex.def)             Requested size: 510.0pt x 189.14314pt.
 [1{/usr/local/texlive/2020/texmf-var/fonts/map/pdftex/updmap/pdftex.map}] [2 <
./figure_S1.png (PNG copy)>]
<figure_S2.png, id=24, 3379.827pt x 1118.2578pt>
File: figure_S2.png Graphic file (type png)
<use figure_S2.png>
Package pdftex.def Info: figure_S2.png  used on input line 182.
(pdftex.def)             Requested size: 510.0pt x 168.73816pt.
 [3]
<figure_S3.png, id=29, 3003.0594pt x 2802.1488pt>
File: figure_S3.png Graphic file (type png)
<use figure_S3.png>
Package pdftex.def Info: figure_S3.png  used on input line 201.
(pdftex.def)             Requested size: 510.0pt x 475.84592pt.
 [4 <./figure_S2.png (PNG copy)>] [5 <./figure_S3.png (PNG copy)>]
No file SI_2D_TPTI.bbl.
(./SI_2D_TPTI.aux)

LaTeX Warning: There were multiply-defined labels.

 ) 
Here is how much of TeX's memory you used:
 4908 strings out of 480608
 64254 string characters out of 5903630
 328147 words of memory out of 5000000
 20725 multiletter control sequences out of 15000+600000
 542873 words of font info for 65 fonts, out of 8000000 for 9000
 1141 hyphenation exceptions out of 8191
 38i,10n,35p,2186b,347s stack positions out of 5000i,500n,10000p,200000b,80000s
</usr/local/texlive/2020/texmf-dist/fonts/type1/public/amsfonts/cm/cmbx12.pfb
></usr/local/texlive/2020/texmf-dist/fonts/type1/public/amsfonts/cm/cmbx9.pfb><
/usr/local/texlive/2020/texmf-dist/fonts/type1/public/amsfonts/cm/cmex10.pfb></
usr/local/texlive/2020/texmf-dist/fonts/type1/public/amsfonts/cm/cmmi10.pfb></u
sr/local/texlive/2020/texmf-dist/fonts/type1/public/amsfonts/cm/cmmi5.pfb></usr
/local/texlive/2020/texmf-dist/fonts/type1/public/amsfonts/cm/cmmi6.pfb></usr/l
ocal/texlive/2020/texmf-dist/fonts/type1/public/amsfonts/cm/cmmi7.pfb></usr/loc
al/texlive/2020/texmf-dist/fonts/type1/public/amsfonts/cm/cmmi9.pfb></usr/local
/texlive/2020/texmf-dist/fonts/type1/public/amsfonts/cm/cmr10.pfb></usr/local/t
exlive/2020/texmf-dist/fonts/type1/public/amsfonts/cm/cmr5.pfb></usr/local/texl
ive/2020/texmf-dist/fonts/type1/public/amsfonts/cm/cmr7.pfb></usr/local/texlive
/2020/texmf-dist/fonts/type1/public/amsfonts/cm/cmr9.pfb></usr/local/texlive/20
20/texmf-dist/fonts/type1/public/amsfonts/cm/cmsy10.pfb></usr/local/texlive/202
0/texmf-dist/fonts/type1/public/amsfonts/cm/cmsy7.pfb></usr/local/texlive/2020/
texmf-dist/fonts/type1/public/amsfonts/cm/cmsy9.pfb>
Output written on SI_2D_TPTI.pdf (5 pages, 5163547 bytes).
PDF statistics:
 83 PDF objects out of 1000 (max. 8388607)
 57 compressed objects within 1 object stream
 0 named destinations out of 1000 (max. 500000)
 16 words of extra memory for PDF output out of 10000 (max. 10000000)
